# Supplementary material for: Comparative Genomics Reveals Multiple Genetic Backgrounds of Human Pathogenicity in the Trypanosoma brucei Complex
Source: Genome Biol Evol. 2014 Oct 5;6(10):2811–9. doi: 10.1093/gbe/evu222 (PMC4224348; doi:10.1093/gbe/evu222)
Supplement: Supplementary Data [file supp_evu222_suppl_data.zip]

Archive with 10 entries (10 files):
- Supplementarymaterial.pdf
- Supplementarymethods.docx
- Appendix1.xlsx
- Appendix2.xlsx
- Appendix3.xlsx
- Appendix 1.doc
- Supplementary data.zip
- SupplementaryFig1.pdf
- SupplementaryFig2.pdf
- SupplementaryFig3.pdf
