# Supplementary material for: Comparative Genomics Reveals Multiple Genetic Backgrounds of Human Pathogenicity in the Trypanosoma brucei Complex
Source: Genome Biol Evol. 2014 Oct 5;6(10):2811–9. doi: 10.1093/gbe/evu222 (PMC4224348; doi:10.1093/gbe/evu222)
Supplement: Supplementary Data [file supp_evu222_suppl_data.zip › Appendix1.xlsx]

## Sheet: Sheet1
Sample Name	Isolate	Subspecies	Country	Host	Date collected	Cluster	No. reads	Coverage (x)	Percent of reads mapped
BIP70	TSW 187/78E	T. brucei brucei	Ivory Coast	Pig	1978	1	29049798	43.0034	0.596632
BIP82	TSW 55	T. brucei brucei	Ivory Coast	Pig	1982	1	36916562	64.2473	0.701425
BIP85	PTAG 129	T. brucei brucei	Ivory Coast	Pig	1985	1	48018620	88.0491	0.739031
BIT89	KP33 clone 16	T. brucei brucei	Ivory Coast	Tsetse	1989	1	40137980	72.1632	0.724616
BNP62	B8/18 clone B	T. brucei brucei	Nigeria	Pig	1962	1	50018208	86.4203	0.696362
BDP87	SW3/87	T. brucei brucei	D.R. Congo	Pig	1987	1	51292480	84.8771	0.666936
BIP92	LM 56 clone 6	T. brucei brucei	Ivory Coast	Pig	1992	1	48195936	86.254	0.7213
G2IH78	TH126	T. brucei gambiense group 2	Ivory Coast	Human	1978	1	102413178	176.32	0.693895
G1DH70	1829 (Aljo)	T. brucei gambiense group 1	D.R. Congo	Human	1970	2	97106810	172.532	0.716089
G1CH88	Fontem strain 10	T. brucei gambiense group 1	Cameroon	Human	1988	2	95530706	178.646	0.753699
EKC80	KETRI 2479	T. evansi	Kenya	Camel	1980	3	39535358	73.3712	0.747975
EAU85	STIB810	T. evansi	China	Buffalo	1985	3	29413952	57.7224	0.79093
EKC81	C13	T. evansi	Kenya	Camel	1981	3	40475730	78.3206	0.779882
EBR85	E110	T. evansi	Brazil	Capybara	1985	3	44386900	89.6973	0.814464
BUT71	STIB776	T. brucei brucei	Uganda	Tsetse	1971	4	126778218	233.961	0.743783
BKW71	KETRI1902	T. brucei brucei	Kenya	Waterbuck	1971	4	107295764	198.956	0.747346
BKT80	LF1	T. brucei brucei	Kenya	Tsetse	1980	4	90962678	163.094	0.722639
BTY71	STIB213	T. brucei brucei	Tanzania	Hyena	1971	4	116407110	216.868	0.750868
BUD05	H883	T. brucei brucei	Uganda	Canine	2005	5	78940960	144.201	0.736229
BUB03	H884	T. brucei brucei	Uganda	Bovine	2003	5	89574410	161.751	0.727796
RUH03	H880	T. brucei rhodesiense	Uganda	human	2003	5	77381242	141.316	0.736042
RUH101	H885	T. brucei rhodesiense	Uganda	human	2010	5	87145816	150.658	0.696775
RUH102	H886	T. brucei rhodesiense	Uganda	human	2010	5	92042242	163.79	0.717213
BKB80	LVBG3N	T. brucei brucei	Kenya	Bovine	1980	6	111930244	193.291	0.696004
RKH78	LVH56	T. brucei rhodesiense	Kenya	Human	1978	6	99418374	175.828	0.712802
RUH902	H866	T. brucei rhodesiense	Uganda	human	1990	6	91782024	162.302	0.712712
RUH903	H870	T. brucei rhodesiense	Uganda	human	1990	6	74365890	134.988	0.731594
RUH92	H887	T. brucei rhodesiense	Uganda	human	1992	6	81110736	147.086	0.730872
BTK71	STIB348	T. brucei brucei	Tanzania	Kongoni	1971	7	54974332	98.3012	0.720686
RZH82	058	T. brucei rhodesiense	Zambia	Human	1974	7	91669794	154.362	0.678672
RTY71	STIB324	T. brucei rhodesiense	Tanzania	Hyena	1971	7	149581682	278.682	0.750892
RTH82	STIB704BA	T. brucei rhodesiense	Tanzania	human	1982	7	39679496	72.6139	0.737566
BZY73	J10	T. brucei brucei	Zambia	Hyena	1973	8	95444312	178.802	0.755041
BKS70	KETRI1738	T. brucei brucei	Kenya	Sheep	1970	8	94391900	180.061	0.768832
RUH61	EATRO-0240	T. brucei rhodesiense	Uganda	Human	1961	8	113598792	238.744	0.847046
REH67	STIB809	T. brucei rhodesiense	Ethiopia	Human	1967	9	69654164	126.772	0.733538
BUS60	427 var 3	T. brucei brucei	Uganda	Sheep	1960	9	28838940	50.6277	0.707548
BUB09	H879	T. brucei brucei	Uganda	Bovine	2009	9	87731686	158.186	0.726705
RUH901	H865	T. brucei rhodesiense	Uganda	Human	1990	9	86543962	154.391	0.719005
