# Supplementary material for: Comparative Genomics Reveals Multiple Genetic Backgrounds of Human Pathogenicity in the Trypanosoma brucei Complex
Source: Genome Biol Evol. 2014 Oct 5;6(10):2811–9. doi: 10.1093/gbe/evu222 (PMC4224348; doi:10.1093/gbe/evu222)
Supplement: Supplementary Data [file supp_evu222_suppl_data.zip › Appendix2.xlsx]

## Sheet: Appendix3
GeneID	Type of annotation	No. SNPs	Tajima's D	Direction	MK Alpha	Gene name
Tb927.1.1000	CDS	8	0.246312	D		developmentally regulated phosphoprotein
Tb927.1.1030	CDS	20	1.55601	D		leucine-rich repeat protein (LRRP), putative
Tb927.1.1560	CDS	24	0.601157	D		N-ethylmaleimide sensitive factor (NsF) vesicular-fusion protein nsf, putative
Tb927.1.2340	CDS	0	N/A	P		alpha tubulin
Tb927.1.2350	CDS	0	N/A	P		beta tubulin
Tb927.1.2360	CDS	0	N/A	P		alpha tubulin
Tb927.1.2370	CDS	0	N/A	P		beta tubulin
Tb927.1.2380	CDS	0	N/A	P		alpha tubulin
Tb927.1.870	CDS	7	0.746473	D		deoxyhypusine synthase, putative
Tb927.10.12310	CDS	26	0.381778	D		helicase-like protein
Tb927.10.12330	CDS	1	0	D		zinc finger protein family member, putative
Tb927.10.13160	CDS	13	-0.226017	D		mannosyltransferase-II, putative
Tb927.10.13190	CDS	18	1.18513	D		ARP2/3 complex subunit, putative actin related protein 2/3 complex, putative
Tb927.10.1380	CDS	54	2.45506	D		serine/threonine-protein kinase, putative
Tb927.10.1390	CDS	5	-0.387414	D		hypoxanthine-guanine phosphoribosyltransferase,putative
Tb927.10.1400	CDS	4	0.58193	D		hypoxanthine-guanine phosphoribosyltransferase
Tb927.10.1420	CDS	13	2.39391	D		metallo- peptidase, Clan MG, Family M24 methionine aminopeptidase 2, putative
Tb927.10.16340	CDS	6	-0.736098	P		UDP-Gal or UDP-GlcNAc-dependentglycosyltransferase (pseudogene), putative
Tb927.10.2410	CDS	23	1.3755	D		MSP-C, putative
Tb927.10.2430	CDS	0	N/A	D		receptor-type adenylate cyclase GRESAG 4,putative
Tb927.10.2440	CDS	33	0.881366	D		cysteine peptidase, Clan CD, family C13,putative metacaspase MCA4
Tb927.10.2490	CDS	20	0.0963001	D		glucose-6-phosphate 1-dehydrogenase
Tb927.10.2540	CDS	8	0.531326	D		adenylate kinase, putative
Tb927.10.2550	CDS	27	1.84389	D		malate dehydrogenase-related
Tb927.10.2560	CDS	53	3.0459	D		mitochondrial malate dehydrogenase
Tb927.10.2570	CDS	26	0.746627	D		lysosomal alpha-mannosidase precursor, putative
Tb927.10.2880	CDS	76	0.7459	D		calcium channel protein, putative
Tb927.10.2960	CDS	34	2.09817	D		elongation factor, putative GTP-binding protein, putative
Tb927.10.2980	CDS	0	N/A	D		19S proteasome regulatory subunit,Metallo-peptidase, Clan MP, Family M67 proteasome regulatory non-ATPase subunit 11
Tb927.10.4370	CDS	0	N/A	P		expression site-associated gene 3 (ESAG3)protein, putative expression site-associated gene (ESAG) protein,putative
Tb927.10.6190	CDS	16	0.683944	D		aldehyde dehydrogenase, putative
Tb927.10.6880	CDS	9	1.10056	D		glyceraldehyde 3-phosphate dehydrogenase,cytosolic
Tb927.10.6910	CDS	1	0	D		Sterol methyltransferase, putative
Tb927.10.8900	CDS	14	1.99995	D		choline/ethanolamine phosphotransferase (CEPT)
Tb927.10.8920	CDS	17	2.17769	D		ras-like small GTPase, putative
Tb927.10.8930	CDS	24	0.0331948	D	0.528942	paraflagellar rod component, putative
Tb927.10.8950	CDS	3	1.15758	D		kinetoplast DNA-associated protein, putative
Tb927.10.8970	CDS	1	0	D		kinetoplast DNA-associated protein, putative
Tb927.11.10000	CDS	4	-0.159986	D		SNF7-like protein, putative class-E vacuolar protein-sorting protein 24(Vps24p), putative
Tb927.11.10010	CDS	9	0.857909	D		vacuolar sorting-associated protein-like,putative
Tb927.11.10020	CDS	10	1.48789	D		short-chain dehydrogenase, putative
Tb927.11.10030	CDS	2	0.542348	D		60S ribosomal protein L29, putative
Tb927.11.10900	CDS	16	2.76066	D		MENG
Tb927.11.10910	CDS	3	-1.09381	D		40S ribosomal protein SA, putative
Tb927.11.10930	CDS	15	1.77044	D		tubulin delta chain delta tubulin
Tb927.11.11980	CDS	3	-1.09033	D		corset-associated protein 15 microtubule-associated protein
Tb927.11.12750	CDS	5	2.39726	D		NS1 effector domain- binding protein 1 CPSF 30 kDa subunit cleavage and polyadenylation specificity factor30 kDa subunit
Tb927.11.12770	CDS	57	1.94245	D		ubiquitin ligase, putative
Tb927.11.12780	CDS	0	N/A	D		ribonucleoside-diphosphate reductase smallchain, putative
Tb927.11.12790	CDS	0	N/A	D		ribonucleoside-diphosphate reductase smallchain
Tb927.11.12800	CDS	0	N/A	D		ribonucleoside-diphosphate reductase smallchain
Tb927.11.12810	CDS	0	N/A	D		ribonucleoside-diphosphate reductase smallchain
Tb927.11.12820	CDS	0	N/A	D		ribonucleoside-diphosphate reductase smallchain
Tb927.11.17040	CDS	0	N/A	P		receptor-type adenylate cyclase, putative expression site-associated gene 4 (ESAG4)protein, putative expression site-associated gene (ESAG) protein,putative
Tb927.11.1780	CDS	19	0.667117	D		protein phosphatase 2C, putative
Tb927.11.1790	CDS	6	-1.52785	D		histone H1, putative
Tb927.11.1800	CDS	0	N/A	D		histone H1, putative
Tb927.11.18160	CDS	0	N/A	P		expression site-associated gene 3 (ESAG3),degenerate expression site-associated gene (ESAG,pseudogene), putative
Tb927.11.18180	CDS	0	N/A	P		expression site-associated gene 3 (ESAG3),degenerate expression site-associated gene (ESAG,pseudogene), putative
Tb927.11.18180	CDS	0	N/A	P		expression site-associated gene 3 (ESAG3),degenerate expression site-associated gene (ESAG,pseudogene), putative
Tb927.11.18180	CDS	0	N/A	P		expression site-associated gene 3 (ESAG3),degenerate expression site-associated gene (ESAG,pseudogene), putative
Tb927.11.18180	CDS	0	N/A	P		expression site-associated gene 3 (ESAG3),degenerate expression site-associated gene (ESAG,pseudogene), putative
Tb927.11.1860	CDS	0	N/A	D		histone H1, putative
Tb927.11.1870	CDS	0	N/A	D		histone H1, putative
Tb927.11.1880	CDS	11	-0.0116528	D		histone H1, putative
Tb927.11.1900	CDS	11	3.05815	D		T-complex protein 1, beta subunit, putative
Tb927.11.1910	CDS	16	1.85528	D		cation transporter protein, putative
Tb927.11.230	CDS	37	1.36021	D		cleavage and polyadenylation specificity factor,putative
Tb927.11.250	CDS	14	1.10254	D		cysteine peptidase, Clan CA, family C12,putative ubiquitin carboxyl-terminal hydrolase, putative
Tb927.11.3120	CDS	17	1.70597	D		nucleolar GTP-binding protein 1
Tb927.11.5220	CDS	28	0.683618	D		chaperone protein DNAj, putative
Tb927.11.7420	CDS	11	2.45392	D		phosphoadenosine phosphosulfate reductase-likeprotein
Tb927.11.7450	CDS	32	0.251335	D		zinc finger protein family member, putative
Tb927.11.9270	CDS	26	1.41249	D		zinc finger protein kinase protein kinase
Tb927.11.9310	CDS	27	2.77075	D		tRNA pseudouridine synthase, putative
Tb927.11.9330	CDS	46	2.12842	D		helicase-like protein
Tb927.11.9350	CDS	21	2.46305	D		phosphonopyruvate decarboxylase-like protein,putative
Tb927.11.9360	CDS	10	1.02897	D		prenyltransferase, putative
Tb927.11.9990	CDS	11	0.57703	D		glycosyl transferase-like protein
Tb927.2.1310	CDS	77	0.613634	D		leucine-rich repeat protein (LRRP), frameshift leucine-rich repeat protein (LRRP, pseudogene),putative
Tb927.2.1330	CDS	56	2.08387	D		retrotransposon hot spot protein 6 (RHS6),degenerate retrotransposon hot spot protein (RHS,pseudogene), putative
Tb927.2.1344	CDS	15	2.05344	D		retrotransposon hot spot protein 1 (RHS1),interrupted retrotransposon hot spot protein (RHS,pseudogene), putative
Tb927.2.1350	CDS	0	N/A	D		retrotransposon hot spot protein 1 (RHS1),interrupted retrotransposon hot spot protein (RHS,pseudogene), putative
Tb927.2.1680	CDS	0	N/A	D		cyclophilin-type peptidyl-prolyl cis-transisomerase, putative
Tb927.2.5030	CDS	13	0.846363	D		transcription initiation protein, putative
Tb927.2.5060	CDS	6	1.50217	D		GTP binding protein, putative
Tb927.3.2040	CDS	23	-0.300348	P		kinesin, putative
Tb927.3.3447	rRNA	0	N/A	D		rRNA small subunit rRNA
Tb927.4.3620	CDS	7	1.415	D		protein phosphatase 1, putative
Tb927.4.3630	CDS	1	0	D		protein phosphatase 1, putative
Tb927.4.3640	CDS	1	0	D		protein phosphatase 1, putative
Tb927.4.3880	CDS	0	N/A	D		receptor-type adenylate cyclase GRESAG 4,putative
Tb927.4.3890	CDS	19	0.0791453	D		ATP-dependent RNA helicase, putative
Tb927.4.4870	CDS	17	-0.100949	D		amino acid transporter, putative
Tb927.5.2880	CDS	5	-1.48627	P		chaperone protein DNAj, putative
Tb927.5.320	CDS	0	N/A	D		adenylyl cyclase, putative receptor-type adenylate cyclase GRESAG 4,putative
Tb927.5.330	CDS	0	N/A	D		ATP pyrophosphate-lyase, putative adenylyl cyclase, putative receptor-type adenylate cyclase GRESAG 4,putative
Tb927.5.3400	CDS	16	0.0648432	P		calcium pump calcium-translocating P-type ATPase
Tb927.5.3430	CDS	23	-0.759337	P		ubiquitin-activating enzyme e1, putative
Tb927.5.3800	CDS	67	2.97613	D		glutamine hydrolysing (not ammonia-dependent)carbomoyl phosphate synthase, putative
Tb927.5.3810	CDS	12	1.99246	D		OMPDCase-OPRTase, putative orotidine-5-phosphate decarboxylase/orotatephosphoribosyltransferase, putative
Tb927.5.3820	CDS	17	0.785111	D	-0.159091	aspartate carbamoyltransferase, putative
Tb927.5.3910	CDS	10	1.72939	D		small nuclear RNA-activating protein
Tb927.5.3920	CDS	43	3.07574	D		peroxisome assembly protein, putative
Tb927.5.3940	CDS	15	-0.0347919	D	-0.111821	helicase, putative
Tb927.5.4330	CDS	23	-1.15183	P		dihydrolipoamide branched chain transacylase,putative
Tb927.5.4350	CDS	2	-1.06309	P		NUDIX hydrolase, putative
Tb927.5.4430	CDS	1	0	P		protein kinase, putative
Tb927.5.4440	CDS	0	N/A	P		dynein light chain, putative
Tb927.5.4760	CDS	0	N/A	P		expression site-associated gene 3 (ESAG3),degenerate expression site-associated gene (ESAG,pseudogene), putative
Tb927.6.182	rRNA	0	N/A	P		rRNA large subunit zeta (M6)
Tb927.6.183	rRNA	0	N/A	P		rRNA large subunit delta (M2)
Tb927.6.184	rRNA	0	N/A	P		rRNA large subunit beta rRNA
Tb927.6.185	rRNA	0	N/A	P		rRNA large subunit beta
Tb927.6.186	rRNA	0	N/A	P		rRNA large subunit gamma (M1)
Tb927.6.187	rRNA	0	N/A	P		rRNA large subunit alpha
Tb927.6.210	CDS	40	1.68917	D		leucine-rich repeat protein 1 (LRRP1),degenerate leucine-rich repeat protein (LRRP, pseudogene),putative
Tb927.6.270	CDS	0	N/A	P		receptor-type adenylate cyclase GRESAG 4,degenerate receptor-type adenylate cyclase GRESAG 4,pseudogene, putative
Tb927.6.280	CDS	0	N/A	P		receptor-type adenylate cyclase GRESAG 4,putative
Tb927.6.290	CDS	0	N/A	P		receptor-type adenylate cyclase GRESAG 4,degenerate receptor-type adenylate cyclase GRESAG 4,pseudogene, putative
Tb927.6.300	CDS	0	N/A	P		receptor-type adenylate cyclase GRESAG 4,putative
Tb927.6.390	CDS	3	-0.550131	D		adenylyl cyclase, degenerate adenylyl cyclase, pseudogene, putative
Tb927.6.460	CDS	0	N/A	P		procyclic acidic repetitive protein A procyclin PARP A procyclin associated gene 3 (PAG3) protein
Tb927.6.470	CDS	0	N/A	P		gene related to expression site-associated gene2 (GRESAG2), putative
Tb927.6.480	CDS	0	N/A	P		procyclic form specific polypeptide A-betaprecursor surface protein EP3-2 procyclin precursor surface protein EP3-2 PARP A-beta EP3-2 procyclin
Tb927.6.490	CDS	0	N/A	P		procyclic acidic repetitive protein A procyclin PARP A procyclin associated gene 3 (PAG3) protein
Tb927.6.4910	CDS	0	N/A	D		S-adenosylmethionine synthetase, putative
Tb927.6.4920	CDS	0	N/A	D		S-adenosylmethionine synthetase, putative
Tb927.6.4950	CDS	3	0.321151	D		mago nashi-like protein, putative
Tb927.6.4960	CDS	15	1.45187	D		zinc finger-domain protein, putative
Tb927.6.4970	CDS	28	1.90315	D		protein kinase, putative serine/arginine-rich protein specific kinaseSRPK, putative
Tb927.6.940	CDS	6	1.42235	D		metacaspase MCA2
Tb927.6.950	CDS	24	-0.19232	D		cysteinyl-tRNA synthetase, putative
Tb927.6.960	CDS	0	N/A	D		cysteine peptidase, Clan CA, family C1,Cathepsin L-like cysteine peptidase precursor
Tb927.6.970	CDS	0	N/A	D		cysteine peptidase, Clan CA, family C1,Cathepsin L-like cysteine peptidase precursor
Tb927.6.980	CDS	0	N/A	D		cysteine peptidase, Clan CA, family C1,Cathepsin L-like cysteine peptidase precursor
Tb927.7.170	CDS	0	N/A	D		expression site-associated gene 9 (ESAG9)protein, putative expression site-associated gene (ESAG) protein,putative
Tb927.7.190	CDS	56	1.62851	D		metallo- peptidase, Clan MA(E) Family M3,putative thimet oligopeptidase A, putative
Tb927.7.210	CDS	25	1.81547	D		proline dehydrogenase
Tb927.7.220	CDS	8	2.49688	D		CDP-diacylglycerol synthetase, putative
Tb927.7.230	CDS	1	0	D		40S ribosomal protein S33, putative
Tb927.7.240	CDS	2	1.38672	D		40S ribosomal protein S33, putative
Tb927.7.250	CDS	22	1.38269	D		zinc finger protein family member, putative
Tb927.7.270	CDS	22	1.82849	D		ribosome biogenesis protein, putative
Tb927.7.280	CDS	9	1.73018	D		cyclophilin-type peptidyl-prolyl cis-transisomerase, putative
Tb927.7.540	CDS	15	2.32022	D		chaperone protein DNAj, putative
Tb927.7.5580	CDS	135	-0.984783	D		cell cycle associated protein MOB1-B
Tb927.7.570	CDS	5	2.03672	D		prefoldin, putative
Tb927.7.580	CDS	24	0.418101	D		GTP-binding protein, putative
Tb927.7.6050	CDS	0	N/A	P		receptor-type adenylate cyclase GRESAG 4,putative
Tb927.7.6060	CDS	0	N/A	P		receptor-type adenylate cyclase GRESAG 4,putative
Tb927.7.920	CDS	58	2.58148	D		dynein heavy chain, putative
Tb927.7.930	CDS	8	1.10918	D		zinc finger protein family member, putative
Tb927.7.940	CDS	10	2.79753	D		glucosidase II beta subunit, putative protein kinase C substrate protein, heavy chain,putative
Tb927.8.1310	CDS	9	1.16955	D		adenine nucleotide mitochondrial translocator,putative ADP/ATP mitochondrial translocase, putative mitochondrial carrier protein
Tb927.8.1330	CDS	1	0	D		60S ribosomal protein L7a, putative
Tb927.8.1340	CDS	1	0	D		60S ribosomal protein L7a, putative
Tb927.8.200	CDS	35	-1.11137	P		UDP-Gal or UDP-GlcNAc-dependentglycosyltransferase (pseudogene), putative
Tb927.8.2160	CDS	85	1.68414	D		p-glycoprotein multidrug resistance protein A
Tb927.8.2200	CDS	8	0.749432	D		terbinafine resistance locus protein (yip1),putative
Tb927.8.2210	CDS	19	0.876496	D		pteridine reductase
Tb927.8.230	CDS	0	N/A	P		expression site-associated gene 3 (ESAG3),degenerate expression site-associated gene (ESAG,pseudogene), putative
Tb927.8.2310	CDS	5	0.91448	D		(H+)-ATPase G subunit, putative
Tb927.8.3220	CDS	28	0.451715	D		exonuclease, putative
Tb927.8.3690	CDS	18	1.15513	D		isocitrate dehydrogenase [NADP], mitochondrialprecursor, putative
Tb927.8.4090	CDS	0	N/A	D		endonuclease G, putative
Tb927.8.4110	CDS	12	1.93327	D		flagellum-adhesion glycoprotein, putative
Tb927.8.4120	CDS	0	N/A	D		zinc finger protein family member, putative
Tb927.8.4130	CDS	15	1.37916	D		class I transcription factor A, subunit 5b
Tb927.8.4170	CDS	41	0.831781	D		RNA-binding protein, putative
Tb927.8.6840	CDS	25	0.462713	D		mismatch repair protein MLH1
Tb927.8.6880	CDS	25	0.453988	D		translation initiation factor IF-2, putative
Tb927.8.6910	CDS	4	2.25124	D		cyclophilin, putative
Tb927.8.6930	CDS	40	0.0796877	D		serine/threonine-protein kinase NrkA
Tb927.8.7620	CDS	0	N/A	P		amino acid transporter 1, putative
Tb927.8.7630	CDS	1	0	P		amino acid transporter 1, putative
Tb927.8.7640	CDS	12	-1.38394	P		amino acid transporter 1, putative
Tb927.8.7650	CDS	16	-1.01289	P		amino acid transporter, putative
Tb927.8.7860	CDS	0	N/A	P		receptor-type adenylate cyclase GRESAG 4,putative
Tb927.8.7870	CDS	0	N/A	P		receptor-type adenylate cyclase GRESAG 4,putative
Tb927.8.7880	CDS	0	N/A	P		receptor-type adenylate cyclase GRESAG 4,fragment receptor-type adenylate cyclase GRESAG 4(pseudogene), putative
Tb927.8.7890	CDS	0	N/A	P		receptor-type adenylate cyclase GRESAG 4,putative
Tb927.9.14400	CDS	8	-1.2335	P		leucine-rich repeat protein (LRRP), putative
Tb927.9.14410	CDS	6	-0.683243	P		RNA 3'-terminal phosphate cyclase-like protein
Tb927.9.14420	CDS	7	0.476175	P		cyclophilin-like protein, putative
Tb927.9.14430	CDS	4	-1.07013	P		casein kinase II, putative
Tb927.9.14470	CDS	30	-1.27478	P		cysteine peptidase, Clan CA, family C19,putative ubiquitin carboxyl-terminal hydrolase, putative
Tb927.9.3460	CDS	43	1.87171	D		zinc finger protein family member, putative
Tb927.9.3470	CDS	8	0.373178	D		low molecular weight protein tyrosinephosphatase, putative
Tb927.9.3480	CDS	3	0.0214299	D		U5Cwc21 small nuclear ribonucleoprotein
Tb927.9.3530	CDS	6	2.27127	D		Sm- like protein U6 snRNA-associated Sm-like protein LSm6p
Tb927.9.3990	CDS	3	-0.997971	P		ribosomal protein S7, putative
Tb927.9.4040	CDS	0	N/A	P		nicotinamidase, putative
Tb927.9.450	CDS	0	N/A	D		expression site-associated gene 3 (ESAG3),fragment expression site-associated gene (ESAG,pseudogene)
Tb927.9.450	CDS	0	N/A	D		expression site-associated gene 3 (ESAG3),fragment expression site-associated gene (ESAG,pseudogene)
Tb927.9.450	CDS	0	N/A	D		expression site-associated gene 3 (ESAG3),fragment expression site-associated gene (ESAG,pseudogene)
Tb927.9.4620	CDS	14	0.226741	D		ubiquitin-activating enzyme e1, putative
Tb927.9.480	CDS	0	N/A	D		expression site-associated gene 3 (ESAG3),fragment expression site-associated gene (ESAG,pseudogene)
Tb927.9.560	CDS	0	N/A	P		expression site-associated gene 3 (ESAG3),fragment expression site-associated gene (ESAG,pseudogene)
Tb927.5.295	CDS			D		retrotransposon hotspot (RHS) protein 1
Tb927_08_v4.snoRNA.0024	ncRNA			D		C/D snoRNA
Tb927_08_v4.snoRNA.0034	ncRNA			D		C/D snoRNA
Tb927_08_v4.snoRNA.0039	ncRNA			D		C/D snoRNA
Tb927_08_v4.snoRNA.0042	ncRNA			D		H/ACA-like snoRNA
Tb927_08_v4.snoRNA.0043	ncRNA			D		H/ACA-like snoRNA
Tb927_08_v4.snoRNA.0044	ncRNA			D		H/ACA-like snoRNA
Tb09_rRNA_4	rRNA			P		rRNA M2
Tb09_rRNA_5	rRNA			P		rRNA M6
Tb09_rRNA_6	rRNA			P		rRNA M4
