# Supplementary material for: Comparative Genomics Reveals Multiple Genetic Backgrounds of Human Pathogenicity in the Trypanosoma brucei Complex
Source: Genome Biol Evol. 2014 Oct 5;6(10):2811–9. doi: 10.1093/gbe/evu222 (PMC4224348; doi:10.1093/gbe/evu222)
Supplement: Supplementary Data [file supp_evu222_suppl_data.zip › Appendix3.xlsx]

## Sheet: mk_tests
Gene ID	P_nonsyn	P_syn	D_nonsyn	D_syn	neutrality.index	alpha
Tb927.1.1700	0	1	346	150	0	1
Tb927.1.1720	0	1	342	56	0	1
Tb927.1.3000	0	3	184	179	0	1
Tb927.1.3110	0	1	214	53	0	1
Tb927.1.3150	0	1	330	48	0	1
Tb927.3.3690	0	2	186	259	0	1
Tb927.3.4910	0	1	337	38	0	1
Tb927.3.5100	0	1	749	91	0	1
Tb927.3.5540	0	1	287	215	0	1
Tb927.4.4380	0	1	624	30	0	1
Tb927.4.4940	0	1	534	79	0	1
Tb927.4.5050	0	1	283	231	0	1
Tb927.5.3010	0	1	55	283	0	1
Tb927.5.3660	0	1	389	156	0	1
Tb927.5.3830	0	1	89	141	0	1
Tb927.5.3970	0	1	120	117	0	1
Tb927.5.4040	0	1	302	379	0	1
Tb927.6.4990	0	1	51	85	0	1
Tb927.7.4000	0	1	405	145	0	1
Tb927.7.4460	0	2	890	131	0	1
Tb927.7.4870	0	1	261	26	0	1
Tb927.7.5140	0	1	299	153	0	1
Tb927.7.5460	0	1	173	65	0	1
Tb927.7.5590	0	1	1676	269	0	1
Tb927.7.5640	0	2	175	53	0	1
Tb927.7.5780	0	1	119	12	0	1
Tb927.8.3800	0	1	592	75	0	1
Tb927.8.4370	0	1	889	121	0	1
Tb927.8.4410	0	2	325	56	0	1
Tb927.8.5330	0	1	110	90	0	1
Tb927.8.5600	0	1	162	136	0	1
Tb927.8.5830	0	1	155	66	0	1
Tb927.8.6270	0	1	450	171	0	1
Tb927.8.7740	0	1	400	101	0	1
Tb927.8.8010	0	1	744	100	0	1
Tb927.9.6160	0	1	1045	175	0	1
Tb927.9.6510	0	1	335	228	0	1
Tb927.9.9580	0	1	557	50	0	1
Tb927.10.5380	0	2	848	272	0	1
Tb927.10.5670	0	1	432	311	0	1
Tb927.10.5980	0	1	423	56	0	1
Tb927.10.6410	0	1	820	206	0	1
Tb927.10.6800	0	2	19	204	0	1
Tb927.10.7840	0	1	238	88	0	1
Tb927.10.8820	0	2	640	169	0	1
Tb927.10.9120	0	1	64	112	0	1
Tb927.10.9300	0	1	278	65	0	1
Tb927.10.9670	0	1	598	184	0	1
Tb927.10.9820	0	1	164	337	0	1
Tb927.10.9830	0	1	77	56	0	1
Tb927.11.3710	0	1	403	143	0	1
Tb927.11.4960	0	1	152	78	0	1
Tb927.11.4970	0	1	316	174	0	1
Tb927.11.5090	0	1	226	146	0	1
Tb927.11.5190	0	1	1328	208	0	1
Tb927.11.5310	0	3	561	144	0	1
Tb927.11.5450	0	2	338	230	0	1
Tb927.11.5710	0	1	288	159	0	1
Tb927.11.5870	0	1	182	187	0	1
Tb927.11.7170	0	1	159	225	0	1
Tb927.11.7240	0	1	221	222	0	1
Tb927.11.8110	0	1	166	149	0	1
Tb927.11.8210	0	1	1008	425	0	1
Tb927.11.8860	0	1	405	266	0	1
Tb927.11.9130	0	1	170	106	0	1
Tb927.11.9180	0	2	241	84	0	1
Tb927.9.10920	0	1	640	169	0	1
Tb927.9.12040	0	1	396	111	0	1
Tb927.9.12650	0	3	550	501	0	1
Tb927.9.13010	0	1	281	182	0	1
Tb927.9.13520	0	1	729	206	0	1
Tb927.10.10070	0	1	406	93	0	1
Tb927.10.11090	0	1	555	202	0	1
Tb927.10.11950	0	1	198	32	0	1
Tb927.10.12240	0	1	158	130	0	1
Tb927.10.12480	0	1	302	41	0	1
Tb927.10.13590	0	1	850	192	0	1
Tb927.11.10170	0	1	93	96	0	1
Tb927.11.10460	0	2	186	102	0	1
Tb927.11.10860	0	1	345	79	0	1
Tb927.11.11450	0	1	625	167	0	1
Tb927.11.11460	0	1	457	87	0	1
Tb927.11.11710	0	1	313	59	0	1
Tb927.11.11850	0	1	193	416	0	1
Tb927.11.11940	0	1	62	169	0	1
Tb927.11.12220	0	1	295	382	0	1
Tb927.11.13890	0	1	118	74	0	1
Tb927.11.14090	0	1	198	194	0	1
Tb927.11.14340	0	1	606	400	0	1
Tb927.11.14550	0	1	620	104	0	1
Tb927.10.4050	1	2	497	43	0.0432596	0.95674
Tb927.10.14030	1	1	518	23	0.0444015	0.955598
Tb927.7.4210	1	1	91	5	0.0549451	0.945055
Tb927.11.11490	1	1	681	45	0.0660793	0.933921
Tb927.10.15300	1	2	1040	170	0.0817308	0.918269
Tb927.9.8350	1	1	599	53	0.0884808	0.911519
Tb927.9.10500	1	1	478	45	0.0941423	0.905858
Tb927.11.6790	1	1	560	57	0.101786	0.898214
Tb927.11.4800	1	1	438	45	0.10274	0.89726
Tb927.8.5710	1	2	835	199	0.119162	0.880838
Tb927.11.8170	1	1	528	63	0.119318	0.880682
Tb927.8.5100	1	1	2865	343	0.119721	0.880279
Tb927.10.11730	2	2	683	93	0.136164	0.863836
Tb927.11.16800	1	1	868	120	0.138249	0.861751
Tb927.10.7490	1	1	721	111	0.153953	0.846047
Tb927.9.10870	1	1	316	51	0.161392	0.838608
Tb927.11.6400	2	1	967	80	0.16546	0.83454
Tb927.11.7530	1	1	636	107	0.168239	0.831761
Tb927.1.1370	1	1	518	97	0.187259	0.812741
Tb927.11.10450	1	2	292	113	0.193493	0.806507
Tb927.11.5020	2	1	708	73	0.206215	0.793785
Tb927.8.7480	1	1	503	104	0.206759	0.793241
Tb927.8.7360	3	3	864	182	0.210648	0.789352
Tb927.10.11330	1	1	199	42	0.211055	0.788945
Tb927.5.3850	1	1	753	159	0.211155	0.788845
Tb927.6.3520	1	1	473	101	0.213531	0.786469
Tb927.8.5110	1	1	1106	241	0.217902	0.782098
Tb927.8.5290	1	1	532	122	0.229323	0.770677
Tb927.10.13030	2	1	732	90	0.245902	0.754098
Tb927.11.9160	1	1	390	104	0.266667	0.733333
Tb927.11.4520	2	1	1478	203	0.274696	0.725304
Tb927.11.8400	2	1	530	81	0.30566	0.69434
Tb927.11.10630	2	1	883	137	0.310306	0.689694
Tb927.10.9090	2	1	232	36	0.310345	0.689655
Tb927.11.12110	2	2	913	298	0.326396	0.673604
Tb927.11.10210	2	1	944	158	0.334746	0.665254
Tb927.11.4640	1	1	642	215	0.334891	0.665109
Tb927.8.6470	3	3	408	143	0.35049	0.64951
Tb927.8.5240	6	2	1128	132	0.351064	0.648936
Tb927.7.4960	2	1	457	81	0.354486	0.645514
Tb927.10.3970	2	1	484	86	0.355372	0.644628
Tb927.10.11270	2	1	226	41	0.362832	0.637168
Tb927.5.3950	1	2	159	118	0.371069	0.628931
Tb927.11.5100	2	1	821	154	0.375152	0.624848
Tb927.7.5120	1	1	298	113	0.379195	0.620805
Tb927.7.5200	2	1	496	96	0.387097	0.612903
Tb927.11.8710	2	1	376	74	0.393617	0.606383
Tb927.7.6640	2	1	1359	270	0.397351	0.602649
Tb927.9.15400	2	1	2851	567	0.397755	0.602245
Tb927.1.2110	1	1	509	203	0.398821	0.601179
Tb927.6.3500	3	2	1668	455	0.409173	0.590827
Tb927.11.11310	1	2	232	192	0.413793	0.586207
Tb927.10.13330	3	1	1338	188	0.421525	0.578475
Tb927.9.6110	2	1	827	175	0.423216	0.576784
Tb927.7.5210	3	1	800	113	0.42375	0.57625
Tb927.7.5160	2	1	241	52	0.431535	0.568465
Tb927.3.4550	4	1	621	68	0.438003	0.561997
Tb927.11.3670	2	1	351	77	0.438746	0.561254
Tb927.10.10690	2	1	312	71	0.455128	0.544872
Tb927.7.4530	3	1	695	107	0.461871	0.538129
Tb927.1.3940	2	1	787	182	0.462516	0.537484
Tb927.5.4290	1	1	235	109	0.46383	0.53617
Tb927.10.8930	1	1	501	236	0.471058	0.528942
Tb927.7.4890	2	1	707	170	0.480905	0.519095
Tb927.10.12250	4	1	801	101	0.50437	0.49563
Tb927.8.7760	3	1	839	143	0.511323	0.488677
Tb927.8.5630	1	1	229	119	0.519651	0.480349
Tb927.9.12800	3	2	755	298	0.592053	0.407947
Tb927.10.9560	2	1	272	81	0.595588	0.404412
Tb927.11.9880	1	1	276	166	0.601449	0.398551
Tb927.10.9140	2	1	592	187	0.631757	0.368243
Tb927.10.11400	1	1	266	169	0.635338	0.364662
Tb927.7.5500	3	1	1068	228	0.640449	0.359551
Tb927.8.6420	1	1	299	196	0.655518	0.344482
Tb927.10.7200	3	1	760	168	0.663158	0.336842
Tb927.11.11870	2	1	270	94	0.696296	0.303704
Tb927.8.5750	12	3	820	143	0.697561	0.302439
Tb927.1.2580	4	1	309	54	0.699029	0.300971
Tb927.8.5210	5	1	771	114	0.7393	0.2607
Tb927.9.6270	1	1	159	123	0.773585	0.226415
Tb927.10.12260	1	1	223	176	0.789238	0.210762
Tb927.5.3900	2	1	407	168	0.825553	0.174447
Tb927.8.4950	3	1	751	212	0.846871	0.153129
Tb927.11.9080	1	1	548	468	0.854015	0.145985
Tb927.10.11130	4	1	907	206	0.90849	0.0915105
Tb927.11.8010	1	1	254	232	0.913386	0.0866142
Tb927.5.4080	6	1	456	70	0.921053	0.0789474
Tb927.10.15360	7	1	1622	219	0.945129	0.0548705
Tb927.7.3910	1	1	231	222	0.961039	0.038961
Tb927.5.3030	2	2	548	534	0.974453	0.0255474
Tb927.11.4950	1	1	335	340	1.01493	-0.0149254
Tb927.5.3610	3	2	705	482	1.02553	-0.0255319
Tb927.8.5740	2	1	100	52	1.04	-0.04
Tb927.9.7030	6	1	1721	301	1.04939	-0.0493899
Tb927.1.2990	5	4	347	307	1.10591	-0.105908
Tb927.5.3940	2	1	313	174	1.11182	-0.111821
Tb927.9.6670	8	1	2608	373	1.14417	-0.144172
Tb927.5.3820	2	1	176	102	1.15909	-0.159091
Tb927.10.5210	3	1	389	154	1.18766	-0.187661
Tb927.11.4430	10	1	815	97	1.19018	-0.190184
Tb927.8.5730	4	3	203	195	1.28079	-0.280788
Tb927.9.12750	2	1	199	130	1.30653	-0.306533
Tb927.8.3350	5	1	883	234	1.32503	-0.325028
Tb927.10.13220	7	1	890	182	1.43146	-0.431461
Tb927.1.3050	5	1	426	123	1.44366	-0.443662
Tb927.8.6520	2	1	228	166	1.45614	-0.45614
Tb927.11.9240	17	2	1738	302	1.47699	-0.476985
Tb927.11.5490	6	1	1409	352	1.49894	-0.498935
Tb927.11.13540	5	1	457	139	1.52079	-0.520788
Tb927.8.5690	1	1	117	178	1.52137	-0.521368
Tb927.10.11310	2	2	109	187	1.7156	-0.715596
Tb927.11.4510	8	1	1754	394	1.79704	-0.797035
Tb927.1.3030	3	2	145	204	2.11034	-1.11034
Tb927.11.16700	3	1	566	402	2.13074	-1.13074
Tb927.5.3580	2	1	79	95	2.40506	-1.40506
Tb927.10.11250	2	1	319	420	2.63323	-1.63323
Tb927.11.7270	1	1	31	99	3.19355	-2.19355
